# Supplementary material for: Effect of Neurokinin-1 Receptor Antagonists on Experimental Postoperative Adhesion: A Systematic Review and Meta-Analysis with Trial Sequential Analysis of Preclinical Studies
Source: Medicina (Kaunas). 2025 Oct 28;61(11):1933. doi: 10.3390/medicina61111933 (PMC12654630; doi:10.3390/medicina61111933)
Supplement: Supplementary file 1 [file medicina-61-01933-s001.zip]

Archive with 1 entries (1 files):
- medicina-3914698-supplementary.pdf
